# Supplementary material for: Cross-Modal Interactions and Movement-Related Tactile Gating: The Role of Vision
Source: Brain Sci. 2025 Mar 8;15(3):288. doi: 10.3390/brainsci15030288 (PMC11939845; doi:10.3390/brainsci15030288)
Supplement: Supplementary file 1 [file brainsci-15-00288-s001.zip]

Archive with 1 entries (1 files):
- brainsci-3450949-supplementary.pdf
